# Supplementary material for: Let-7i-5p Regulation of Cell Morphology and Migration Through Distinct Signaling Pathways in Normal and Pathogenic Urethral Fibroblasts
Source: Front Bioeng Biotechnol. 2020 May 14;8:428. doi: 10.3389/fbioe.2020.00428 (PMC7240038; doi:10.3389/fbioe.2020.00428)
Supplement: FILE S1 — Raw data used for Figures 1,4, and 7 and associated student t-test and ANOVA One Way analysis. [file Table_1.XLSX]

## Sheet: Fig1&4 raw data and ANOVA
Raw CT
Sample Name	u6	mir-let-7i-5p	mmp1	fn1	timp1	actin	col1a1	col3a1	vimentin	tgfbr1	elastin
1 FNC	12.3684	18.8681	19.1688	14.9843	16.5864	16.047	15.883	17.4473	14.6779	21.3235	21.274
1 FNC	12.2783	18.8002	19.1003	14.9267	16.5229	15.8012	15.831	17.3506	14.6122	21.2601	21.2026
1 FNC	12.391	18.8316	19.1824	14.9434	16.5612	15.7253	15.8601	17.3506	14.7069	21.2944	21.2594
2 FSI	12.9422	20.0401	17.579	15.1153	16.4418	15.4961	18.9285	19.9475	14.1981	20.8982	22.0209
2 FSI	12.9284	20.0579	17.4982	15.0929	16.4215	15.5885	18.9077	19.9555	14.1489	20.8917	21.9576
2 FSI	12.9615	20.1733	17.5286	15.2661	16.4253	15.6047	18.8989	19.9739	14.2185	20.8365	21.9995
3 FOE	12.3446	15.0359	20.8063	14.4269	15.65	14.7201	14.9993	16.7447	14.8204	20.1284	20.6447
3 FOE	12.3274	14.9579	20.7708	14.4	15.6226	14.762	14.9748	16.7403	14.7462	20.1181	20.6307
3 FOE	12.3276	14.9235	20.8097	14.3933	15.6696	14.6881	14.9454	16.8291	14.6884	20.1043	20.6988
4 SNC	13.4618	19.9249	20.2432	16.3302	16.9176	18.5174	16.733	19.1996	15.9739	22.5705	21.5927
4 SNC	13.4206	19.8974	20.1283	16.2661	16.9193	18.5243	16.6451	19.1278	15.934	22.5852	21.5881
4 SNC	13.6483	19.9257	20.0805	16.2769	16.9308	18.5657	16.6983	19.1453	15.9499	22.6412	21.6311
5 SSI	11.626	18.6825	19.9866	14.0559	14.782	14.7951	15.568	16.8041	14.8778	20.4173	19.7112
5 SSI	11.4816	18.7529	20.0006	14.0658	14.7386	14.7829	15.564	16.6572	14.8267	20.298	19.7189
5 SSI	11.4696	18.6787	20.1737	14.1185	14.8079	14.683	15.5457	16.701	14.8837	20.3497	19.7192
6 SOE	13.9524	15.7602	19.117	14.3429	13.9305	14.3367	15.9944	16.6392	14.5902	20.6161	20.0566
6 SOE	13.9499	15.757	19.1044	14.2801	13.905	14.5162	15.8975	16.6323	14.4846	20.5975	20.0588
6 SOE	13.924	15.8798	19.0968	14.3295	13.9315	14.3109	15.9568	16.7283	14.5663	20.6022	20.0573
△CT=CT(target gene)-Ct(u6)		mir-let-7i-5p	mmp1	fn1	timp1	actin	col1a1	col3a1	vimentin	tgfbr1	elastin
1 FNC		6.49965	6.80037	2.61584	4.21799	3.67853	3.51452	5.07887	2.30952	8.95509	8.90555
1 FNC		6.5219	6.82195	2.64837	4.24457	3.52289	3.55272	5.07228	2.33389	8.98177	8.92423
1 FNC		6.44052	6.79136	2.55237	4.17019	3.33425	3.46906	4.95954	2.31583	8.9034	8.86839
2 FSI		7.09789	4.63672	2.1731	3.49954	2.5539	5.98626	7.00525	1.25585	7.95597	9.07864
2 FSI		7.12951	4.56977	2.16454	3.4931	2.66013	5.97934	7.02712	1.2205	7.96333	9.02919
2 FSI		7.21184	4.56715	2.30463	3.46381	2.64325	5.93748	7.01247	1.25701	7.87501	9.03806
3 FOE		2.69134	8.46177	2.08236	3.30545	2.37552	2.65477	4.40009	2.47579	7.78385	8.30008
3 FOE		2.63056	8.44344	2.07264	3.29522	2.43466	2.64746	4.41292	2.4188	7.79071	8.30329
3 FOE		2.59584	8.48203	2.06569	3.34194	2.36043	2.61775	4.50146	2.36078	7.77664	8.37116
4 SNC		6.46313	6.78147	2.86838	3.45582	5.05563	3.27124	5.73786	2.51216	9.10868	8.13092
4 SNC		6.47684	6.70773	2.84554	3.49875	5.10367	3.22455	5.70727	2.51342	9.16461	8.16752
4 SNC		6.27738	6.43218	2.62857	3.28241	4.91731	3.0499	5.49697	2.30153	8.99282	7.9827
5 SSI		7.05649	8.36061	2.4299	3.15603	3.16917	3.94201	5.1781	3.25181	8.7913	8.08519
5 SSI		7.27139	8.51906	2.58422	3.25704	3.30137	4.08244	5.17563	3.34518	8.8164	8.23735
5 SSI		7.20913	8.70414	2.64891	3.33831	3.21344	4.07609	5.23143	3.41414	8.88014	8.24964
6 SOE		1.8078	5.1646	0.390527	-0.0219116	0.384235	2.04201	2.68683	0.637781	6.66367	6.10418
6 SOE		1.80714	5.15451	0.330179	-0.04492	0.566322	1.94765	2.68247	0.534681	6.64764	6.1089
6 SOE		1.95578	5.17278	0.405474	0.00747013	0.386932	2.03284	2.80433	0.642286	6.67817	6.13329
△△CT=△CT(Sample)-△CT(Control-FNC average)		mir-let-7i-5p	mmp1	fn1	timp1	actin	col1a1	col3a1	vimentin	tgfbr1	elastin
1 FNC		0.012297	-0.00418949	0.0103108	0.00707022	0.166638	0.0024236	0.0419709	-0.0102262	0.0083367	0.00615851
1 FNC		0.0345424	0.0173903	0.0428464	0.0336587	0.011001	0.0406183	0.0353829	0.0141439	0.0350167	0.024841
1 FNC		-0.0468394	-0.0132008	-0.0531572	-0.0407289	-0.177639	-0.0430419	-0.0773538	-0.00391769	-0.0433534	-0.0309995
2 FSI		0.610532	-2.16784	-0.432426	-0.711372	-0.957992	2.47416	1.96836	-1.0639	-0.990787	0.179249
2 FSI		0.642157	-2.2348	-0.440988	-0.717812	-0.851762	2.46723	1.99023	-1.09924	-0.983422	0.1298
2 FSI		0.724486	-2.23741	-0.300897	-0.747105	-0.868646	2.42537	1.97558	-1.06274	-1.07175	0.13867
3 FOE		-3.79602	1.65721	-0.523168	-0.905467	-1.13638	-0.857331	-0.636799	0.156047	-1.1629	-0.59931
3 FOE		-3.85679	1.63888	-0.532881	-0.915693	-1.07723	-0.864641	-0.623974	0.0990515	-1.15604	-0.5961
3 FOE		-3.89151	1.67747	-0.539837	-0.868976	-1.15147	-0.894349	-0.53543	0.0410347	-1.17012	-0.52823
4 SNC		-0.0242268	-0.0230875	0.262851	-0.755093	1.54373	-0.240863	0.700962	0.192416	0.16193	-0.768469
4 SNC		-0.0105206	-0.0968332	0.24002	-0.712166	1.59178	-0.287553	0.670374	0.19367	0.217861	-0.731869
4 SNC		-0.209972	-0.372376	0.0230481	-0.928505	1.40542	-0.462197	0.460071	-0.0182123	0.0460717	-0.916689
5 SSI		0.569137	1.55605	-0.17562	-1.05489	-0.342725	0.429908	0.141204	0.932066	-0.155452	-0.814206
5 SSI		0.78403	1.7145	-0.0213054	-0.953874	-0.210522	0.57034	0.138734	1.02544	-0.130349	-0.66204
5 SSI		0.721776	1.89958	0.0433814	-0.872609	-0.298453	0.563993	0.194537	1.0944	-0.0666097	-0.649749
6 SOE		-4.67955	-1.63996	-2.215	-4.23283	-3.12766	-1.47009	-2.35006	-1.68197	-2.28308	-2.79521
6 SOE		-4.68022	-1.65005	-2.27535	-4.25583	-2.94557	-1.56445	-2.35443	-1.78507	-2.29911	-2.79049
6 SOE		-4.53157	-1.63178	-2.20005	-4.20344	-3.12496	-1.47926	-2.23256	-1.67746	-2.26858	-2.76611
2-△△CT		mir-let-7i-5p	mmp1	fn1	timp1	actin	col1a1	col3a1	vimentin	tgfbr1	elastin
1 FNC		0.991513	1.00291	0.992879	0.995111	0.890917	0.998321	0.971327	1.00711	0.994238	0.99574
1 FNC		0.976341	0.988018	0.970738	0.97694	0.992404	0.972238	0.975773	0.990244	0.97602	0.982929
1 FNC		1.033	1.00919	1.03753	1.02863	1.13103	1.03028	1.05508	1.00272	1.03051	1.02172
2 FSI		0.654955	4.4935	1.3495	1.63736	1.9426	0.179972	0.255543	2.09057	1.98727	0.883162
2 FSI		0.640754	4.70696	1.35753	1.64469	1.8047	0.180837	0.251699	2.14242	1.97715	0.913958
2 FSI		0.605213	4.71549	1.23191	1.67842	1.82595	0.186161	0.254268	2.08889	2.10198	0.908356
3 FOE		13.8904	0.317052	1.43711	1.87315	2.19828	1.81168	1.55488	0.897481	2.23907	1.51499
3 FOE		14.488	0.321105	1.44682	1.88647	2.10998	1.82089	1.54111	0.933647	2.22845	1.51162
3 FOE		14.841	0.312631	1.45381	1.82637	2.22139	1.85877	1.44937	0.971958	2.2503	1.44216
4 SNC		1.01693	1.01613	0.833439	1.68774	0.342997	1.1817	0.615162	0.875139	0.893829	1.70346
4 SNC		1.00732	1.06942	0.846733	1.63826	0.331762	1.22057	0.628344	0.874378	0.859839	1.66079
4 SNC		1.15667	1.29448	0.984151	1.9033	0.377508	1.37764	0.72695	1.0127	0.96857	1.88778
5 SSI		0.67402	0.34008	1.12945	2.07756	1.26815	0.742309	0.906762	0.524107	1.11377	1.75833
5 SSI		0.580742	0.304708	1.01488	1.93707	1.15711	0.673458	0.908316	0.491262	1.09456	1.58232
5 SSI		0.60635	0.268021	0.970378	1.83097	1.22982	0.676427	0.873853	0.468332	1.04725	1.5689
6 SOE		25.6263	3.11658	4.64281	18.8022	8.74014	2.77039	5.09847	3.20865	4.86716	6.94133
6 SOE		25.6381	3.13844	4.84113	19.1044	7.7038	2.95764	5.11392	3.44634	4.92155	6.91866
6 SOE		23.1281	3.09896	4.59495	18.4231	8.72382	2.78806	4.69968	3.19864	4.81849	6.8027
2-△△CT				Anova: Single Factor							Anova: Single Factor
mir-let-7i-5p	Sample1	Sample2	Sample3	FNC, FSI, FOE							SNC, SSI, SOE
FNC	0.991513	0.976341	1.033	SUMMARY							SUMMARY
FSI	0.654955	0.640754	0.605213	Groups	Count	Sum	Average	Variance			Groups	Count	Sum	Average	Variance
FOE	13.8904	14.488	14.841	Row 1	3	3.00085	1.00028	0.000860241			Row 1	3	3.18092	1.06031	0.00698696
SNC	1.01693	1.00732	1.15667	Row 2	3	1.90092	0.633641	0.000656527			Row 2	3	1.86111	0.620371	0.00232261
SSI	0.67402	0.580742	0.60635	Row 3	3	43.2194	14.4065	0.230873			Row 3	3	74.3924	24.7975	2.09026
SOE	25.6263	25.6381	23.1281
				ANOVA							ANOVA
				Source of Variation	SS	df	MS	F	P-value	F crit	Source of Variation	SS	df	MS	F	P-value	F crit
				Between Groups	369.551	2	184.776	2385.33	1.98189e-09	5.14325	Between Groups	1148.18	2	574.09	820.296	4.83833e-08	5.14325
				Within Groups	0.464779	6	0.0774632				Within Groups	4.19914	6	0.699856
				Total	370.016	8					Total	1152.38	8
				Anova: Single Factor							Anova: Single Factor
mmp1	Sample1	Sample2	Sample3	FNC, FSI, FOE							SNC, SSI, SOE
FNC	1.00291	0.988018	1.00919	SUMMARY							SUMMARY
FSI	4.4935	4.70696	4.71549	Groups	Count	Sum	Average	Variance			Groups	Count	Sum	Average	Variance
FOE	0.317052	0.321105	0.312631	Row 1	3	3.00012	1.00004	0.000118253			Row 1	3	3.38004	1.12668	0.0218286
SNC	1.01613	1.06942	1.29448	Row 2	3	13.916	4.63865	0.0158187			Row 2	3	0.91281	0.30427	0.00129826
SSI	0.34008	0.304708	0.268021	Row 3	3	0.950789	0.31693	1.79638e-05			Row 3	3	9.35398	3.11799	0.000391138
SOE	3.11658	3.13844	3.09896
				ANOVA							ANOVA
				Source of Variation	SS	df	MS	F	P-value	F crit	Source of Variation	SS	df	MS	F	P-value	F crit
				Between Groups	32.3834	2	16.1917	3044.52	9.53949e-10	5.14325	Between Groups	12.5587	2	6.27936	801.008	5.19497e-08	5.14325
				Within Groups	0.0319099	6	0.00531831				Within Groups	0.047036	6	0.00783933
				Total	32.4153	8					Total	12.6058	8
				Anova: Single Factor							Anova: Single Factor
fn1	Sample1	Sample2	Sample3	FNC, FSI, FOE							SNC, SSI, SOE
FNC	0.992879	0.970738	1.03753	SUMMARY							SUMMARY
FSI	1.3495	1.35753	1.23191	Groups	Count	Sum	Average	Variance			Groups	Count	Sum	Average	Variance
FOE	1.43711	1.44682	1.45381	Row 1	3	3.00115	1.00038	0.00115764			Row 1	3	2.66432	0.888108	0.00696243
SNC	0.833439	0.846733	0.984151	Row 2	3	3.93894	1.31298	0.00494556			Row 2	3	3.11471	1.03824	0.00673517
SSI	1.12945	1.01488	0.970378	Row 3	3	4.33773	1.44591	7.03454e-05			Row 3	3	14.0789	4.69297	0.017038
SOE	4.64281	4.84113	4.59495
				ANOVA							ANOVA
				Source of Variation	SS	df	MS	F	P-value	F crit	Source of Variation	SS	df	MS	F	P-value	F crit
				Between Groups	0.313883	2	0.156941	76.2648	5.42155e-05	5.14325	Between Groups	27.8565	2	13.9283	1359.49	1.06748e-08	5.14325
				Within Groups	0.0123471	6	0.00205785				Within Groups	0.0614711	6	0.0102452
				Total	0.32623	8					Total	27.918	8
				Anova: Single Factor							Anova: Single Factor
timp1	Sample1	Sample2	Sample3	FNC, FSI, FOE							SNC, SSI, SOE
	0.995111	0.97694	1.02863	SUMMARY							SUMMARY
	1.63736	1.64469	1.67842	Groups	Count	Sum	Average	Variance			Groups	Count	Sum	Average	Variance
	1.87315	1.88647	1.82637	Row 1	3	3.00068	1.00023	0.000687697			Row 1	3	5.22931	1.7431	0.0198603
	1.68774	1.63826	1.9033	Row 2	3	4.96047	1.65349	0.00047963			Row 2	3	5.8456	1.94853	0.0152997
	2.07756	1.93707	1.83097	Row 3	3	5.58599	1.862	0.000996565			Row 3	3	56.3297	18.7766	0.116538
	18.8022	19.1044	18.4231
				ANOVA							ANOVA
				Source of Variation	SS	df	MS	F	P-value	F crit	Source of Variation	SS	df	MS	F	P-value	F crit
				Between Groups	1.21287	2	0.606436	840.757	4.49481e-08	5.14325	Between Groups	573.364	2	286.682	5669.45	1.47929e-10	5.14325
				Within Groups	0.00432779	6	0.000721298				Within Groups	0.303397	6	0.0505661
				Total	1.2172	8					Total	573.667	8
				Anova: Single Factor							Anova: Single Factor
	Sample1	Sample2	Sample3	FNC, FSI, FOE							SNC, SSI, SOE
actin	0.890917	0.992404	1.13103	SUMMARY							SUMMARY
	1.9426	1.8047	1.82595	Groups	Count	Sum	Average	Variance			Groups	Count	Sum	Average	Variance
	2.19828	2.10998	2.22139	Row 1	3	3.01435	1.00478	0.0145287			Row 1	3	1.05227	0.350756	0.000568329
	0.342997	0.331762	0.377508	Row 2	3	5.57326	1.85775	0.00551273			Row 2	3	3.65508	1.21836	0.00318121
	1.26815	1.15711	1.22982	Row 3	3	6.52966	2.17655	0.00345709			Row 3	3	25.1678	8.38925	0.352453
	8.74014	7.7038	8.72382
				ANOVA							ANOVA
				Source of Variation	SS	df	MS	F	P-value	F crit	Source of Variation	SS	df	MS	F	P-value	F crit
				Between Groups	2.20223	2	1.10112	140.577	9.12245e-06	5.14325	Between Groups	116.792	2	58.3959	491.82	2.22854e-07	5.14325
				Within Groups	0.046997	6	0.00783284				Within Groups	0.712405	6	0.118734
				Total	2.24923	8					Total	117.504	8
				Anova: Single Factor							Anova: Single Factor
	Sample1	Sample2	Sample3	FNC, FSI, FOE							SNC, SSI, SOE
col1a1	0.998321	0.972238	1.03028	SUMMARY							SUMMARY
	0.179972	0.180837	0.186161	Groups	Count	Sum	Average	Variance			Groups	Count	Sum	Average	Variance
	1.81168	1.82089	1.85877	Row 1	3	3.00084	1.00028	0.000845204			Row 1	3	3.7799	1.25997	0.0107623
	1.1817	1.22057	1.37764	Row 2	3	0.54697	0.182323	1.12348e-05			Row 2	3	2.09219	0.697398	0.00151494
	0.742309	0.673458	0.676427	Row 3	3	5.49134	1.83045	0.000622852			Row 3	3	8.51609	2.8387	0.0106889
	2.77039	2.95764	2.78806
				ANOVA							ANOVA
				Source of Variation	SS	df	MS	F	P-value	F crit	Source of Variation	SS	df	MS	F	P-value	F crit
				Between Groups	4.07454	2	2.03727	4131.58	3.82005e-10	5.14325	Between Groups	7.39403	2	3.69701	482.929	2.35313e-07	5.14325
				Within Groups	0.00295858	6	0.000493097				Within Groups	0.0459324	6	0.0076554
				Total	4.0775	8					Total	7.43996	8
				Anova: Single Factor							Anova: Single Factor
	Sample1	Sample2	Sample3	FNC, FSI, FOE							SNC, SSI, SOE
col3a1	0.971327	0.975773	1.05508	SUMMARY							SUMMARY
	0.255543	0.251699	0.254268	Groups	Count	Sum	Average	Variance			Groups	Count	Sum	Average	Variance
	1.55488	1.54111	1.44937	Row 1	3	3.00218	1.00073	0.00222071			Row 1	3	1.97046	0.656819	0.00373227
	0.615162	0.628344	0.72695	Row 2	3	0.761511	0.253837	3.83354e-06			Row 2	3	2.68893	0.896311	0.00037885
	0.906762	0.908316	0.873853	Row 3	3	4.54536	1.51512	0.00328936			Row 3	3	14.9121	4.97069	0.0551438
	5.09847	5.11392	4.69968
				ANOVA							ANOVA
				Source of Variation	SS	df	MS	F	P-value	F crit	Source of Variation	SS	df	MS	F	P-value	F crit
				Between Groups	2.41329	2	1.20664	656.509	9.41244e-08	5.14325	Between Groups	35.2674	2	17.6337	892.771	3.75641e-08	5.14325
				Within Groups	0.0110278	6	0.00183797				Within Groups	0.11851	6	0.0197516
				Total	2.42431	8					Total	35.3859	8
				Anova: Single Factor							Anova: Single Factor
	Sample1	Sample2	Sample3	FNC, FSI, FOE							SNC, SSI, SOE
vimentin	1.00711	0.990244	1.00272	SUMMARY							SUMMARY
	2.09057	2.14242	2.08889	Groups	Count	Sum	Average	Variance			Groups	Count	Sum	Average	Variance
	0.897481	0.933647	0.971958	Row 1	3	3.00008	1.00003	7.6586e-05			Row 1	3	2.76222	0.92074	0.0063431
	0.875139	0.874378	1.0127	Row 2	3	6.32189	2.1073	0.000926196			Row 2	3	1.4837	0.494567	0.000785914
	0.524107	0.491262	0.468332	Row 3	3	2.80309	0.934362	0.00138708			Row 3	3	9.85363	3.28454	0.0196586
	3.20865	3.44634	3.19864
				ANOVA							ANOVA
				Source of Variation	SS	df	MS	F	P-value	F crit	Source of Variation	SS	df	MS	F	P-value	F crit
				Between Groups	2.60613	2	1.30307	1635.74	6.13522e-09	5.14325	Between Groups	13.5532	2	6.77659	758.923	6.10422e-08	5.14325
				Within Groups	0.00477972	6	0.00079662				Within Groups	0.0535753	6	0.00892921
				Total	2.61091	8					Total	13.6067	8
				Anova: Single Factor							Anova: Single Factor
	Sample1	Sample2	Sample3	FNC, FSI, FOE							SNC, SSI, SOE
tgfbr1	0.994238	0.97602	1.03051	SUMMARY							SUMMARY
	1.98727	1.97715	2.10198	Groups	Count	Sum	Average	Variance			Groups	Count	Sum	Average	Variance
	2.23907	2.22845	2.2503	Row 1	3	3.00076	1.00025	0.00076933			Row 1	3	2.72224	0.907413	0.00309398
	0.893829	0.859839	0.96857	Row 2	3	6.0664	2.02213	0.0048071			Row 2	3	3.25558	1.08519	0.00117193
	1.11377	1.09456	1.04725	Row 3	3	6.71782	2.23927	0.000119329			Row 3	3	14.6072	4.86906	0.00265794
	4.86716	4.92155	4.81849
				ANOVA							ANOVA
				Source of Variation	SS	df	MS	F	P-value	F crit	Source of Variation	SS	df	MS	F	P-value	F crit
				Between Groups	2.62655	2	1.31327	691.711	8.05287e-08	5.14325	Between Groups	30.044	2	15.022	6508.8	9.77826e-11	5.14325
				Within Groups	0.0113915	6	0.00189859				Within Groups	0.0138477	6	0.00230795
				Total	2.63794	8					Total	30.0578	8
				Anova: Single Factor							Anova: Single Factor
	Sample1	Sample2	Sample3	FNC, FSI, FOE							SNC, SSI, SOE
elastin	0.99574	0.982929	1.02172	SUMMARY							SUMMARY
	0.883162	0.913958	0.908356	Groups	Count	Sum	Average	Variance			Groups	Count	Sum	Average	Variance
	1.51499	1.51162	1.44216	Row 1	3	3.00039	1.00013	0.000390631			Row 1	3	5.25203	1.75068	0.0145529
	1.70346	1.66079	1.88778	Row 2	3	2.70548	0.901826	0.00026908			Row 2	3	4.90954	1.63651	0.0111744
	1.75833	1.58232	1.5689	Row 3	3	4.46878	1.48959	0.00169026			Row 3	3	20.6627	6.88756	0.00553
	6.94133	6.91866	6.8027
				ANOVA							ANOVA
				Source of Variation	SS	df	MS	F	P-value	F crit	Source of Variation	SS	df	MS	F	P-value	F crit
				Between Groups	0.594706	2	0.297353	379.604	4.82074e-07	5.14325	Between Groups	53.9741	2	26.9871	2590.15	1.54838e-09	5.14325
				Within Groups	0.00469994	6	0.000783324				Within Groups	0.0625146	6	0.0104191
				Total	0.599406	8					Total	54.0366	8
2-△△CT				Anova: Single Factor							Anova: Single Factor							Anova: Single Factor
	Sample1	Sample2	Sample3	FNC vs SNC							FSI vs SSI							FOE vs SOE
FNC	0.991513	0.976341	1.033	SUMMARY							SUMMARY							SUMMARY
SNC	1.01693	1.00732	1.15667	Groups	Count	Sum	Average	Variance			Groups	Count	Sum	Average	Variance			Groups	Count	Sum	Average	Variance
FSI	0.654955	0.640754	0.605213	FNC	3	3.00085	1.00028	0.000860241			FSI	3	1.90092	0.633641	0.000656527			FOE	3	43.2194	14.4065	0.230873
SSI	0.67402	0.580742	0.60635	SNC	3	3.18092	1.06031	0.00698696			SSI	3	1.86111	0.620371	0.00232261			SOE	3	74.3924	24.7975	2.09026
FOE	13.8904	14.488	14.841
SOE	25.6263	25.6381	23.1281
				ANOVA							ANOVA							ANOVA
				Source of Variation	SS	df	MS	F	P-value	F crit	Source of Variation	SS	df	MS	F	P-value	F crit	Source of Variation	SS	df	MS	F	P-value	F crit
mir-let-7i-5p				Between Groups	0.00540396	1	0.00540396	1.3773	0.305672	7.70865	Between Groups	0.000264134	1	0.000264134	0.177323	0.695326	7.70865	Between Groups	161.96	1	161.96	139.552	0.000293908	7.70865
				Within Groups	0.0156944	4	0.0039236				Within Groups	0.00595828	4	0.00148957				Within Groups	4.64227	4	1.16057
				Total	0.0210984	5					Total	0.00622241	5					Total	166.602	5
				Anova: Single Factor							Anova: Single Factor							Anova: Single Factor
	Sample1	Sample2	Sample3
FNC	1.00291	0.988018	1.00919	SUMMARY							SUMMARY							SUMMARY
SNC	1.01613	1.06942	1.29448	Groups	Count	Sum	Average	Variance			Groups	Count	Sum	Average	Variance			Groups	Count	Sum	Average	Variance
FSI	4.4935	4.70696	4.71549	FNC	3	3.00012	1.00004	0.000118253			FSI	3	13.916	4.63865	0.0158187			FOE	3	0.950789	0.31693	1.79638e-05
SSI	0.34008	0.304708	0.268021	SNC	3	3.38004	1.12668	0.0218286			SSI	3	0.91281	0.30427	0.00129826			SOE	3	9.35398	3.11799	0.000391138
FOE	0.317052	0.321105	0.312631
SOE	3.11658	3.13844	3.09896
				ANOVA							ANOVA							ANOVA
				Source of Variation	SS	df	MS	F	P-value	F crit	Source of Variation	SS	df	MS	F	P-value	F crit	Source of Variation	SS	df	MS	F	P-value	F crit
mmp1				Between Groups	0.0240565	1	0.0240565	2.19225	0.212817	7.70865	Between Groups	28.1803	1	28.1803	3292.67	5.52302e-07	7.70865	Between Groups	11.7689	1	11.7689	57535.6	1.81229e-09	7.70865
				Within Groups	0.0438937	4	0.0109734				Within Groups	0.034234	4	0.00855849				Within Groups	0.000818203	4	0.000204551
				Total	0.0679502	5					Total	28.2145	5					Total	11.7698	5
				Anova: Single Factor							Anova: Single Factor							Anova: Single Factor
	Sample1	Sample2	Sample3	SUMMARY							SUMMARY							SUMMARY
FNC	0.992879	0.970738	1.03753	Groups	Count	Sum	Average	Variance			Groups	Count	Sum	Average	Variance			Groups	Count	Sum	Average	Variance
SNC	0.833439	0.846733	0.984151	FNC	3	3.00115	1.00038	0.00115764			FSI	3	3.93894	1.31298	0.00494556			FOE	3	4.33773	1.44591	7.03454e-05
FSI	1.3495	1.35753	1.23191	SNC	3	2.66432	0.888108	0.00696243			SSI	3	3.11471	1.03824	0.00673517			SOE	3	14.0789	4.69297	0.017038
SSI	1.12945	1.01488	0.970378
FOE	1.43711	1.44682	1.45381
SOE	4.64281	4.84113	4.59495	ANOVA							ANOVA							ANOVA
				Source of Variation	SS	df	MS	F	P-value	F crit	Source of Variation	SS	df	MS	F	P-value	F crit	Source of Variation	SS	df	MS	F	P-value	F crit
fn1				Between Groups	0.0189086	1	0.0189086	4.65725	0.0970992	7.70865	Between Groups	0.113228	1	0.113228	19.3872	0.0116631	7.70865	Between Groups	15.8151	1	15.8151	1848.82	1.74904e-06	7.70865
				Within Groups	0.0162401	4	0.00406003				Within Groups	0.0233615	4	0.00584036				Within Groups	0.0342166	4	0.00855415
				Total	0.0351487	5					Total	0.13659	5					Total	15.8493	5
				Anova: Single Factor							Anova: Single Factor							Anova: Single Factor
	Sample1	Sample2	Sample3	SUMMARY							SUMMARY							SUMMARY
FNC	0.995111	0.97694	1.02863	Groups	Count	Sum	Average	Variance			Groups	Count	Sum	Average	Variance			Groups	Count	Sum	Average	Variance
SNC	1.68774	1.63826	1.9033	FNC	3	3.00068	1.00023	0.000687697			FSI	3	4.96047	1.65349	0.00047963			FOE	3	5.58599	1.862	0.000996565
FSI	1.63736	1.64469	1.67842	SNC	3	5.22931	1.7431	0.0198603			SSI	3	5.8456	1.94853	0.0152997			SOE	3	56.3297	18.7766	0.116538
SSI	2.07756	1.93707	1.83097
FOE	1.87315	1.88647	1.82637
SOE	18.8022	19.1044	18.4231	ANOVA							ANOVA							ANOVA
				Source of Variation	SS	df	MS	F	P-value	F crit	Source of Variation	SS	df	MS	F	P-value	F crit	Source of Variation	SS	df	MS	F	P-value	F crit
timp1				Between Groups	0.827792	1	0.827792	80.5714	0.000852478	7.70865	Between Groups	0.130575	1	0.130575	16.5502	0.0152455	7.70865	Between Groups	429.154	1	429.154	7302.58	1.12409e-07	7.70865
				Within Groups	0.0410961	4	0.010274				Within Groups	0.0315586	4	0.00788965				Within Groups	0.23507	4	0.0587675
				Total	0.868888	5					Total	0.162134	5					Total	429.389	5
				Anova: Single Factor							Anova: Single Factor							Anova: Single Factor
	Sample1	Sample2	Sample3	SUMMARY							SUMMARY							SUMMARY
FNC	0.890917	0.992404	1.13103	Groups	Count	Sum	Average	Variance			Groups	Count	Sum	Average	Variance			Groups	Count	Sum	Average	Variance
SNC	0.342997	0.331762	0.377508	FNC	3	3.01435	1.00478	0.0145287			FSI	3	5.57326	1.85775	0.00551273			FOE	3	6.52966	2.17655	0.00345709
FSI	1.9426	1.8047	1.82595	SNC	3	1.05227	0.350756	0.000568329			SSI	3	3.65508	1.21836	0.00318121			SOE	3	25.1678	8.38925	0.352453
SSI	1.26815	1.15711	1.22982
FOE	2.19828	2.10998	2.22139
SOE	8.74014	7.7038	8.72382	ANOVA							ANOVA							ANOVA
				Source of Variation	SS	df	MS	F	P-value	F crit	Source of Variation	SS	df	MS	F	P-value	F crit	Source of Variation	SS	df	MS	F	P-value	F crit
actin				Between Groups	0.64163	1	0.64163	85.0007	0.000769111	7.70865	Between Groups	0.613233	1	0.613233	141.071	0.000287755	7.70865	Between Groups	57.8965	1	57.8965	325.343	5.55419e-05	7.70865
				Within Groups	0.0301941	4	0.00754852				Within Groups	0.0173879	4	0.00434697				Within Groups	0.71182	4	0.177955
				Total	0.671824	5					Total	0.630621	5					Total	58.6083	5
				Anova: Single Factor							Anova: Single Factor							Anova: Single Factor
	Sample1	Sample2	Sample3	SUMMARY							SUMMARY							SUMMARY
FNC	0.998321	0.972238	1.03028	Groups	Count	Sum	Average	Variance			Groups	Count	Sum	Average	Variance			Groups	Count	Sum	Average	Variance
SNC	1.1817	1.22057	1.37764	FNC	3	3.00084	1.00028	0.000845204			FSI	3	0.54697	0.182323	1.12348e-05			FOE	3	5.49134	1.83045	0.000622852
FSI	0.179972	0.180837	0.186161	SNC	3	3.7799	1.25997	0.0107623			SSI	3	2.09219	0.697398	0.00151494			SOE	3	8.51609	2.8387	0.0106889
SSI	0.742309	0.673458	0.676427
FOE	1.81168	1.82089	1.85877
SOE	2.77039	2.95764	2.78806	ANOVA							ANOVA							ANOVA
				Source of Variation	SS	df	MS	F	P-value	F crit	Source of Variation	SS	df	MS	F	P-value	F crit	Source of Variation	SS	df	MS	F	P-value	F crit
col1a1				Between Groups	0.101156	1	0.101156	17.4294	0.0139763	7.70865	Between Groups	0.397953	1	0.397953	521.505	2.17823e-05	7.70865	Between Groups	1.52485	1	1.52485	269.604	8.05443e-05	7.70865
				Within Groups	0.0232151	4	0.00580377				Within Groups	0.00305235	4	0.000763086				Within Groups	0.0226236	4	0.00565589
				Total	0.124371	5					Total	0.401005	5					Total	1.54747	5
				Anova: Single Factor							Anova: Single Factor							Anova: Single Factor
	Sample1	Sample2	Sample3	SUMMARY							SUMMARY							SUMMARY
FNC	0.971327	0.975773	1.05508	Groups	Count	Sum	Average	Variance			Groups	Count	Sum	Average	Variance			Groups	Count	Sum	Average	Variance
SNC	0.615162	0.628344	0.72695	FNC	3	3.00218	1.00073	0.00222071			FSI	3	0.761511	0.253837	3.83354e-06			FOE	3	4.54536	1.51512	0.00328936
FSI	0.255543	0.251699	0.254268	SNC	3	1.97046	0.656819	0.00373227			SSI	3	2.68893	0.896311	0.00037885			SOE	3	14.9121	4.97069	0.0551438
SSI	0.906762	0.908316	0.873853
FOE	1.55488	1.54111	1.44937
SOE	5.09847	5.11392	4.69968	ANOVA							ANOVA							ANOVA
				Source of Variation	SS	df	MS	F	P-value	F crit	Source of Variation	SS	df	MS	F	P-value	F crit	Source of Variation	SS	df	MS	F	P-value	F crit
col3a1				Between Groups	0.177409	1	0.177409	59.6035	0.00151541	7.70865	Between Groups	0.619159	1	0.619159	3235.88	5.71837e-07	7.70865	Between Groups	17.9114	1	17.9114	613.056	1.57922e-05	7.70865
				Within Groups	0.011906	4	0.00297649				Within Groups	0.000765367	4	0.000191342				Within Groups	0.116866	4	0.0292166
				Total	0.189315	5					Total	0.619924	5					Total	18.0283	5
				Anova: Single Factor							Anova: Single Factor							Anova: Single Factor
	Sample1	Sample2	Sample3	SUMMARY							SUMMARY							SUMMARY
FNC	1.00711	0.990244	1.00272	Groups	Count	Sum	Average	Variance			Groups	Count	Sum	Average	Variance			Groups	Count	Sum	Average	Variance
SNC	0.875139	0.874378	1.0127	FNC	3	3.00008	1.00003	7.6586e-05			FSI	3	6.32189	2.1073	0.000926196			FOE	3	2.80309	0.934362	0.00138708
FSI	2.09057	2.14242	2.08889	SNC	3	2.76222	0.92074	0.0063431			SSI	3	1.4837	0.494567	0.000785914			SOE	3	9.85363	3.28454	0.0196586
SSI	0.524107	0.491262	0.468332
FOE	0.897481	0.933647	0.971958
SOE	3.20865	3.44634	3.19864	ANOVA							ANOVA							ANOVA
				Source of Variation	SS	df	MS	F	P-value	F crit	Source of Variation	SS	df	MS	F	P-value	F crit	Source of Variation	SS	df	MS	F	P-value	F crit
vimentin				Between Groups	0.00942922	1	0.00942922	2.93759	0.161693	7.70865	Between Groups	3.90134	1	3.90134	4557.35	2.88464e-07	7.70865	Between Groups	8.28504	1	8.28504	787.338	9.59755e-06	7.70865
				Within Groups	0.0128394	4	0.00320984				Within Groups	0.00342422	4	0.000856055				Within Groups	0.0420914	4	0.0105228
				Total	0.0222686	5					Total	3.90477	5					Total	8.32713	5
				Anova: Single Factor							Anova: Single Factor							Anova: Single Factor
	Sample1	Sample2	Sample3	SUMMARY							SUMMARY							SUMMARY
FNC	0.994238	0.97602	1.03051	Groups	Count	Sum	Average	Variance			Groups	Count	Sum	Average	Variance			Groups	Count	Sum	Average	Variance
SNC	0.893829	0.859839	0.96857	FNC	3	3.00076	1.00025	0.00076933			FSI	3	6.0664	2.02213	0.0048071			FOE	3	6.71782	2.23927	0.000119329
FSI	1.98727	1.97715	2.10198	SNC	3	2.72224	0.907413	0.00309398			SSI	3	3.25558	1.08519	0.00117193			SOE	3	14.6072	4.86906	0.00265794
SSI	1.11377	1.09456	1.04725
FOE	2.23907	2.22845	2.2503
SOE	4.86716	4.92155	4.81849	ANOVA							ANOVA							ANOVA
				Source of Variation	SS	df	MS	F	P-value	F crit	Source of Variation	SS	df	MS	F	P-value	F crit	Source of Variation	SS	df	MS	F	P-value	F crit
tgfbr1				Between Groups	0.0129295	1	0.0129295	6.69349	0.0608647	7.70865	Between Groups	1.31678	1	1.31678	440.465	3.04637e-05	7.70865	Between Groups	10.3737	1	10.3737	7470.43	1.07417e-07	7.70865
				Within Groups	0.00772663	4	0.00193166				Within Groups	0.0119581	4	0.00298952				Within Groups	0.00555454	4	0.00138864
				Total	0.0206562	5					Total	1.32874	5					Total	10.3793	5
				Anova: Single Factor							Anova: Single Factor							Anova: Single Factor
	Sample1	Sample2	Sample3	SUMMARY							SUMMARY							SUMMARY
FNC	0.99574	0.982929	1.02172	Groups	Count	Sum	Average	Variance			Groups	Count	Sum	Average	Variance			Groups	Count	Sum	Average	Variance
SNC	1.70346	1.66079	1.88778	FNC	3	3.00039	1.00013	0.000390631			FSI	3	2.70548	0.901826	0.00026908			FOE	3	4.46878	1.48959	0.00169026
FSI	0.883162	0.913958	0.908356	SNC	3	5.25203	1.75068	0.0145529			SSI	3	4.90954	1.63651	0.0111744			SOE	3	20.6627	6.88756	0.00553
SSI	1.75833	1.58232	1.5689
FOE	1.51499	1.51162	1.44216
SOE	6.94133	6.91866	6.8027	ANOVA							ANOVA							ANOVA
				Source of Variation	SS	df	MS	F	P-value	F crit	Source of Variation	SS	df	MS	F	P-value	F crit	Source of Variation	SS	df	MS	F	P-value	F crit
elastin				Between Groups	0.84498	1	0.84498	113.09	0.000442719	7.70865	Between Groups	0.809653	1	0.809653	141.505	0.000286035	7.70865	Between Groups	43.7071	1	43.7071	12106.8	4.09122e-08	7.70865
				Within Groups	0.0298871	4	0.00747178				Within Groups	0.0228869	4	0.00572172				Within Groups	0.0144405	4	0.00361013
				Total	0.874867	5					Total	0.83254	5					Total	43.7216	5

## Sheet: Fig7 raw data and ANOVA
		area	mean	min	max	intden	rawintden	averageIntden	P-value			area	mean	min	max	intden	rawintden	averageIntden	P-value	colla8		area	mean	min	max	intden	dawintden	averageIntden	P-value
tubulin	Ctrl	356	210.506	72	252	74940	74940	74105.7		cops6	Ctrl	528	136.341	32	208	71988	71988	72389		2nd measurement	Ctrl	417	228.542	94	252	95302	95302	100418
	Ctrl	370	199.641	70	252	73867	73867				Ctrl	528	138.098	32	208	72916	72916				Ctrl	435	222.205	43	252	96659	96659
	Ctrl	390	188.487	75	252	73510	73510				Ctrl	512	141.139	56	208	72263	72263				Ctrl	530	206.215	41	252	109294	109294
	up	390	188.823	75	252	73641	73641	77969.3	0.215943		up	611	182.786	54	216	111682	111682	113819	0.000327592		up	908	192.143	63	251	174466	174466	172185	0.00181391
	up	387	205.687	72	252	79601	79601				up	638	179.939	37	216	114801	114801				up	860	197.081	62	251	169490	169490
	up	414	194.845	39	252	80666	80666				up	649	177.154	26	216	114973	114973				up	908	190.087	42	251	172599	172599
	down	416	185.31	24	252	77089	77089	77770.3	0.00746052		down	532	127.188	46	190	67664	67664	67139.7	0.0029327		down	563	145.451	50	195	81889	81889	85535.7	0.0608804
	down	443	178.023	64	252	78864	78864				down	532	127.188	46	190	67664	67664				down	647	137.628	30	195	89045	89045
	down	425	182.019	72	252	77358	77358				down	512	129.084	44	190	66091	66091				down	617	138.854	39	195	85673	85673
ago1	Ctrl	342	182.196	53	252	62311	62311	61474.3		IRZG3	Ctrl	566	85.353	8	142	48310	48310	48135		IGF1b	Ctrl	502	39.418	24	49	19788	19788	19527.7
	Ctrl	328	185.104	66	252	60714	60714				Ctrl	632	78.225	0	142	49438	49438				Ctrl	454	40.002	27	49	18161	18161
	Ctrl	341	180.053	40	252	61398	61398				Ctrl	570	81.854	0	142	46657	46657				Ctrl	520	39.681	27	49	20634	20634
	up	468	212.083	76	251	99255	99255	99658.7	9.45955e-07		up	566	112.456	35	164	63650	63650	63891	0.00116351		up	780	83.096	36	117	64815	64815	63192	2.63961e-06
	up	484	208.118	79	251	100729	100729				up	600	107.352	15	164	64411	64411				up	780	80.068	30	117	62453	62453
	up	471	210.174	79	251	98992	98992				up	615	103.434	6	164	63612	63612				up	724	86.061	41	117	62308	62308
	down	320	183.456	67	251	58706	58706	59905	0.296128		down	551	145.539	13	188	80192	80192	79471.7	1.07573e-05		down	690	34.086	12	48	23519	23519	23345	0.03216
	down	300	196.22	98	251	58866	58866				down	551	145.884	21	188	80382	80382				down	724	32.253	9	48	23351	23351
	down	328	189.46	77	251	62143	62143				down	530	146.87	21	188	77841	77841				down	731	31.689	6	48	23165	23165
bmp4	Ctrl	579	120.064	51	146	69517	69517	70786.3		TLR4	Ctrl	630	89.576	32	107	56433	56433	57981.3		IL13	Ctrl	844	203.227	67	251	171524	171524	155421
	Ctrl	615	116.506	46	146	71651	71651				Ctrl	660	89.335	38	107	58961	58961			2nd measurement	Ctrl	645	215.422	59	251	138947	138947
	Ctrl	601	118.454	50	146	71191	71191				Ctrl	651	89.939	56	107	58550	58550				Ctrl	724	215.184	98	251	155793	155793
	up	1011	122.366	26	159	123712	123712	120992	0.000122994		up	692	97.624	44	119	67556	67556	64893.7	0.0668011		up	345	124.93	45	214	43101	43101	46964.3	0.00385235
	up	965	124.845	42	159	120475	120475				up	620	97.989	49	119	60753	60753				up	372	119.613	44	214	44496	44496
	up	944	125.837	42	159	118790	118790				up	700	94.817	44	119	66372	66372				up	497	107.235	35	214	53296	53296
	down	679	47.538	16	77	32278	32278	33159.7	3.70084e-06		down	579	48.44	9	69	28047	28047	26527.7	1.31293e-05		down	414	38.708	8	81	16025	16025	16245.3	0.00437505
	down	752	44.404	10	77	33392	33392				down	544	48.779	9	69	26536	26536				down	352	43.222	12	81	15214	15214
	down	724	46.698	13	77	33809	33809				down	509	49.116	9	69	25000	25000				down	414	42.263	16	81	17497	17497
ELF1	Ctrl	930	141.244	66	201	43587	43587	42703.3		COPS8	Ctrl	246	45.837	20	72	11276	11276	11563.3
	Ctrl	840	145.993	83	201	40962	40962				Ctrl	246	45.837	20	72	11276	11276
	Ctrl	814	160.036	87	210	43561	43561				Ctrl	262	46.328	20	72	12138	12138
	up	1674	298.663	108	493	133015	133015	136304	2.09467e-05		up	323	62.842	40	84	20298	20298	19325.3	0.000662684
	up	1694	314.611	102	556	138782	138782				up	298	63.96	36	84	19060	19060
	up	1672	313.761	118	497	137114	137114				up	312	59.673	23	84	18618	18618
	down	1062	218.77	86	306	136637	136637	142171	0.000359212		down	265	26.234	0	54	6952	6952	7296.67	0.000514028
	down	1132	224.296	101	267	143237	143237				down	298	25.594	0	53	7627	7627
	down	1174	225.356	101	267	146639	146639				down	255	28.671	5	55	7311	7311
							Anova: Single Factor
		intden
tubulin	Ctrl	74940	Ctrl	74940	73867	73510	SUMMARY
	Ctrl	73867	up	73641	79601	80666	Groups	Count	Sum	Average	Variance
	Ctrl	73510	down	77089	78864	77358	Row 1	3	222317	74105.7	553946
	up	73641					Row 2	3	233908	77969.3	1.43344e+07
	up	79601					Row 3	3	233311	77770.3	915170
	up	80666
	down	77089
	down	78864					ANOVA
	down	77358					Source of Variation	SS	df	MS	F	P-value	F crit
							Between Groups	2.83973e+07	2	1.41987e+07	2.69535	0.146152	5.14325
							Within Groups	3.16071e+07	6	5.26784e+06
							Total	6.00044e+07	8
							Anova: Single Factor
ago1	Ctrl	62311	Ctrl	62311	60714	61398	SUMMARY
	Ctrl	60714	up	99255	100729	98992	Groups	Count	Sum	Average	Variance
	Ctrl	61398	down	58706	58866	62143	Row 1	3	184423	61474.3	641972
	up	99255					Row 2	3	298976	99658.7	876502
	up	100729					Row 3	3	179715	59905	3762883
	up	98992
	down	58706
	down	58866					ANOVA
	down	62143					Source of Variation	SS	df	MS	F	P-value	F crit
							Between Groups	3.04086e+09	2	1.52043e+09	863.659	4.14782e-08	5.14325
							Within Groups	1.05627e+07	6	1.76045e+06
							Total	3051422848	8
							Anova: Single Factor
bmp4	Ctrl	69517	Ctrl	69517	71651	71191	SUMMARY
	Ctrl	71651	up	123712	120475	118790	Groups	Count	Sum	Average	Variance
	Ctrl	71191	down	32278	33392	33809	Row 1	3	212359	70786.3	1.26131e+06
	up	123712					Row 2	3	362977	120992	6.25725e+06
	up	120475					Row 3	3	99479	33159.7	626474
	up	118790
	down	32278
	down	33392					ANOVA
	down	33809					Source of Variation	SS	df	MS	F	P-value	F crit
							Between Groups	1.1651e+10	2	5.82549e+09	2145.66	2.72182e-09	5.14325
							Within Groups	1.62901e+07	6	2.71501e+06
							Total	1.16673e+10	8
							Anova: Single Factor
ELF1	Ctrl	43587	Ctrl	43587	40962	43561	SUMMARY
	Ctrl	40962	up	133015	138782	137114	Groups	Count	Sum	Average	Variance
	Ctrl	43561	down	136637	143237	146639	Row 1	3	128110	42703.3	2.27435e+06
	up	133015					Row 2	3	408911	136304	8.80705e+06
	up	138782					Row 3	3	426513	142171	25862268
	up	137114
	down	136637
	down	143237					ANOVA
	down	146639					Source of Variation	SS	df	MS	F	P-value	F crit
							Between Groups	1.86893e+10	2	9.34463e+09	758.828	6.10651e-08	5.14325
							Within Groups	7.38873e+07	6	1.23146e+07
							Total	18763152054	8
							Anova: Single Factor
cops6	Ctrl	71988	Ctrl	71988	72916	72263	SUMMARY
	Ctrl	72916	up	111682	114801	114973	Groups	Count	Sum	Average	Variance
	Ctrl	72263	down	67664	67664	66091	Row 1	3	217167	72389	227203
	up	111682					Row 2	3	341456	113819	3.4314e+06
	up	114801					Row 3	3	201419	67139.7	824776
	up	114973
	down	67664
	down	67664					ANOVA
	down	66091					Source of Variation	SS	df	MS	F	P-value	F crit
							Between Groups	3.9229e+09	2	1.96145e+09	1312.48	1.18607e-08	5.14325
							Within Groups	8.96677e+06	6	1.49446e+06
							Total	3.93187e+09	8
							Anova: Single Factor
IRZG3	Ctrl	48310	Ctrl	48310	49438	46657	SUMMARY
	Ctrl	49438	up	63650	64411	63612	Groups	Count	Sum	Average	Variance
	Ctrl	46657	down	80192	80382	77841	Row 1	3	144405	48135	1956459
	up	63650					Row 2	3	191673	63891	203161
	up	64411					Row 3	3	238415	79471.7	2.00333e+06
	up	63612
	down	80192
	down	80382					ANOVA
	down	77841					Source of Variation	SS	df	MS	F	P-value	F crit
							Between Groups	1.473e+09	2	7.36498e+08	530.752	1.7756e-07	5.14325
							Within Groups	8.3259e+06	6	1.38765e+06
							Total	1.48132e+09	8
							Anova: Single Factor
TLR4	Ctrl	56433	Ctrl	56433	58961	58550	SUMMARY
	Ctrl	58961	up	67556	60753	66372	Groups	Count	Sum	Average	Variance
	Ctrl	58550	down	28047	26536	25000	Row 1	3	173944	57981.3	1.84023e+06
	up	67556					Row 2	3	194681	64893.7	1.32093e+07
	up	60753					Row 3	3	79583	26527.7	2.3211e+06
	up	66372
	down	28047
	down	26536					ANOVA
	down	25000					Source of Variation	SS	df	MS	F	P-value	F crit
							Between Groups	2.50906e+09	2	1.25453e+09	216.664	2.54734e-06	5.14325
							Within Groups	34741282	6	5.79021e+06
							Total	2.5438e+09	8
							Anova: Single Factor
COPS8	Ctrl	11276	Ctrl	11276	11276	12138	SUMMARY
	Ctrl	11276	up	20298	19060	18618	Groups	Count	Sum	Average	Variance
	Ctrl	12138	down	6952	7627	7311	Row 1	3	34690	11563.3	247681
	up	20298					Row 2	3	57976	19325.3	758401
	up	19060					Row 3	3	21890	7296.67	114060
	up	18618
	down	6952
	down	7627					ANOVA
	down	7311					Source of Variation	SS	df	MS	F	P-value	F crit
							Between Groups	2.23142e+08	2	1.11571e+08	298.813	9.82091e-07	5.14325
							Within Groups	2240286	6	373381
							Total	2.25382e+08	8
							Anova: Single Factor
IGF1b	Ctrl	19788	Ctrl	19788	18161	20634	SUMMARY
	Ctrl	18161	up	64815	62453	62308	Groups	Count	Sum	Average	Variance
	Ctrl	20634	down	23519	23351	23165	Row 1	3	58583	19527.7	1.57976e+06
	up	64815					Row 2	3	189576	63192	1980853
	up	62453					Row 3	3	70035	23345	31356
	up	62308
	down	23519
	down	23351					ANOVA
	down	23165					Source of Variation	SS	df	MS	F	P-value	F crit
							Between Groups	3.50893e+09	2	1.75446e+09	1465.32	8.52904e-09	5.14325
							Within Groups	7.18394e+06	6	1.19732e+06
							Total	3.51611e+09	8
							Anova: Single Factor
colla8
2nd measurement	Ctrl	95302	Ctrl	95302	96659	109294	SUMMARY
	Ctrl	96659	up	174466	169490	172599	Groups	Count	Sum	Average	Variance
	Ctrl	109294	down	81889	89045	85673	Row 1	3	301255	100418	5.95435e+07
	up	174466					Row 2	3	516555	172185	6318691
	up	169490					Row 3	3	256607	85535.7	1.28162e+07
	up	172599
	down	81889
	down	89045					ANOVA
	down	85673					Source of Variation	SS	df	MS	F	P-value	F crit
							Between Groups	1.28801e+10	2	6.44003e+09	245.558	1.75826e-06	5.14325
							Within Groups	1.57357e+08	6	2.62261e+07
							Total	13037411932	8
							Anova: Single Factor
IL13	Ctrl	171524	Ctrl	171524	138947	155793	SUMMARY
2nd measurement	Ctrl	138947	up	43101	44496	53296	Groups	Count	Sum	Average	Variance
	Ctrl	155793	down	16025	15214	17497	Row 1	3	466264	155421	2.65419e+08
	up	43101					Row 2	3	140893	46964.3	3.0554e+07
	up	44496					Row 3	3	48736	16245.3	1.33943e+06
	up	53296
	down	16025
	down	15214					ANOVA
	down	17497					Source of Variation	SS	df	MS	F	P-value	F crit
							Between Groups	32076536786	2	16038268393	161.833	6.02885e-06	5.14325
							Within Groups	594624550	6	9.91041e+07
							Total	32671161336	8

## Sheet: p value summary
ANOVA One Way p value	FNC vs SNC	FSI vs SSI	FOE vs SOE	FNC, FSI, FOE	SNC, SSI, SOE	p<0.05
mir-let-7i-5p	0.305672	0.695326	0.000293908	1.98189e-09	4.83833e-08
mmp1	0.212817	5.52302e-07	1.81229e-09	9.53949e-10	5.19497e-08
fn1	0.0970992	0.0116631	1.74904e-06	5.42155e-05	1.06748e-08
timp1	0.000852478	0.0152455	1.12409e-07	4.49481e-08	1.47929e-10
actin	0.000769111	0.000287755	5.55419e-05	9.12245e-06	2.22854e-07
col1a1	0.0139763	2.17823e-05	8.05443e-05	3.82005e-10	2.35313e-07
col3a1	0.00151541	5.71837e-07	1.57922e-05	9.41244e-08	3.75641e-08
vimentin	0.161693	2.88464e-07	9.59755e-06	6.13522e-09	6.10422e-08
tgfbr1	0.0608647	3.04637e-05	1.07417e-07	8.05287e-08	9.77826e-11
elastin	0.000442719	0.000286035	4.09122e-08	4.82074e-07	1.54838e-09
p value (t-test)-comparing to FNC	1 FNC	2 FSI	3 FOE	4 SNC	5 SSI	6 SOE
mir-let-7i-5p	1	9.35633e-05	0.000409381	0.340709	0.000850067	0.00122314
mmp1	1	0.000363841	9.71681e-06	0.275592	0.000359264	3.27221e-07
fn1	1	0.00696084	0.00114833	0.131717	0.52005	0.000188833
timp1	1	6.6873e-06	4.73775e-06	0.00984692	0.00418237	0.000112916
actin	1	0.00117762	0.000751065	0.00905608	0.0735549	0.00151244
col1a1	1	0.00035936	3.78496e-06	0.0409023	0.000623306	0.000487546
col3a1	1	0.00130247	0.000340144	0.00194686	0.0460897	0.000786916
vimentin	1	8.91697e-05	0.0855226	0.225725	0.000398328	0.00120655
tgfbr1	1	0.000390797	2.26537e-05	0.0830521	0.0307591	1.13226e-06
elastin	1	0.0030205	0.00043613	0.00726544	0.00743502	1.75271e-05
p value (t-test)-comparing to SNC	4 SNC	5 SSI	6 SOE
mir-let-7i-5p	1	0.00335298	0.00119462
mmp1	1	0.0077301	0.00155941
fn1	1	0.0904533	9.29779e-06
timp1	1	0.131802	1.41297e-05
actin	1	0.000303459	0.00178704
col1a1	1	0.00565448	4.84576e-05
col3a1	1	0.0142705	0.000503936
vimentin	1	0.00627355	9.06502e-05
tgfbr1	1	0.0142916	9.67526e-08
elastin	1	0.286237	3.116e-06
ANOVA One Way p value	FNC, FSI, FOE
ago1	4.14782e-08
bmp4	2.72182e-09
ELF1	6.10651e-08
cops6	1.18607e-08
IRZG3	1.7756e-07
TLR4	2.54734e-06
COPS8	9.82091e-07
IGF1b	8.52904e-09
colla8	1.75826e-06
IL13	6.02885e-06
tubulin	0.146152
p value (t-test)-comparing to FNC	FNC	FOE	FSI
ago1	1	9.45955e-07	0.296128
bmp4	1	0.000122994	3.70084e-06
ELF1	1	2.09467e-05	0.000359212
cops6	1	0.000327592	0.0029327
IRZG3	1	0.00116351	1.07573e-05
TLR4	1	0.0668011	1.31293e-05
COPS8	1	0.000662684	0.000514028
IGF1b	1	2.63961e-06	0.03216
colla8	1	0.00181391	0.0608804
IL13	1	0.00385235	0.00437505
tubulin	1	0.215943	0.00746052
